# Supplementary material for: Discovery of New Pyrazolopyridine, Furopyridine, and Pyridine Derivatives as CDK2 Inhibitors: Design, Synthesis, Docking Studies, and Anti-Proliferative Activity
Source: Molecules. 2021 Jun 26;26(13):3923. doi: 10.3390/molecules26133923 (PMC8272136; doi:10.3390/molecules26133923)
Supplement: Supplementary file 1 [file molecules-26-03923-s001.zip]

Archive with 1 entries (1 files):
- molecules-1232663-supplementary.pdf
